# Supplementary material for: Ecophysiological Features Shape the Distribution of Prophages and CRISPR in Sulfate Reducing Prokaryotes
Source: Microorganisms. 2021 Apr 27;9(5):931. doi: 10.3390/microorganisms9050931 (PMC8146710; doi:10.3390/microorganisms9050931)
Supplement: Supplementary file 1 [file microorganisms-09-00931-s001.zip]

Archive with 1 entries (1 files):
- microorganisms-1162261-supplementary.pdf
